# Supplementary material for: Direct Inhibition of GSDMD by PEITC Reduces Hepatocyte Pyroptosis and Alleviates Acute Liver Injury in Mice
Source: Front Immunol. 2022 Jan 31;13:825428. doi: 10.3389/fimmu.2022.825428 (PMC8841757; doi:10.3389/fimmu.2022.825428)
Supplement: Supplementary file 1 [file Presentation_1.zip]

Archive with 28 entries (19 files):
- supplementary materials/Figure 1/
- supplementary materials/Figure 1/Figures 1D, F.xlsx
- supplementary materials/Figure 2/
- supplementary materials/Figure 2/Figure 2A.xlsx
- supplementary materials/Figure 2/Figure 2B.xlsx
- supplementary materials/Figure 2/Figure 2C.xlsx
- supplementary materials/Figure 3/
- supplementary materials/Figure 3/Figure 3A (Representative WB).docx
- supplementary materials/Figure 3/Figure 3B.xlsx
- supplementary materials/Figure 3/Figure 3C.xlsx
- supplementary materials/Figure 3/Figure 3D (Representative WB).docx
- supplementary materials/Figure 3/Figure 3E.xlsx
- supplementary materials/Figure 4/
- supplementary materials/Figure 4/Figure 4E.xlsx
- supplementary materials/Figure 5/
- supplementary materials/Figure 5/Figure 5G (Representative WB).docx
- supplementary materials/Figure 5/Figures 5D, E, F.xlsx
- supplementary materials/Figure 6/
- supplementary materials/Figure 6/Figure 6B (Representative WB).docx
- supplementary materials/Figure 6/Figure 6C (relative band intensity).xlsx
- supplementary materials/Figure 7/
- supplementary materials/Figure 7/Figure 7A/
- supplementary materials/Figure 7/Figure 7A/Figure 7A (relative band intensity).xlsx
- supplementary materials/Figure 7/Figure 7A/Figure 7A (Representative WB).docx
- supplementary materials/Figure 7/Figure 7C.xls
- supplementary materials/Figure 7/Figures 7D, F/
- supplementary materials/Figure 7/Figures 7D, F/Figures 7D, F (relative band intensity).xlsx
- supplementary materials/Figure 7/Figures 7D, F/Figures 7D, F (Representative WB).docx
